# Supplementary material for: Tailored Phytochitosomes as Targeted Nanotherapy for Alveolar Bone Regeneration in Diabetic Obese Rats
Source: Pharmaceuticals (Basel). 2026 Mar 19;19(3):506. doi: 10.3390/ph19030506 (PMC13029201; doi:10.3390/ph19030506)
Supplement: Supplementary file 1 [file pharmaceuticals-19-00506-s001.zip]

Archive with 1 entries (1 files):
- pharmaceuticals-4186008-supplementary.pdf
